# Supplementary material for: Inflammasome-Independent Role for NLRP3 in Controlling Innate Antihelminth Immunity and Tissue Repair in the Lung
Source: J Immunol. 2019 Oct 4;203(10):2724–34. doi: 10.4049/jimmunol.1900640 (PMC6826118; doi:10.4049/jimmunol.1900640)
Supplement: Data Supplement [file JI_1900640.zip]

Archive with 2 entries (2 files):
- JI_1900640_Supplemental_Figure_1.pdf
- manifest.xml
